# Supplementary material for: Psychometric review of the perceived stress scale under CFA and Rasch models in Lima, Peru
Source: Front Psychol. 2023 May 23;14:1160466. doi: 10.3389/fpsyg.2023.1160466 (PMC10243529; doi:10.3389/fpsyg.2023.1160466)
Supplement: Supplementary file 1 [file Data_Sheet_1.xlsx]

## Sheet: Base de datos
Sujeto	ed	ocup	sex	PG_1	PG_2	PG_3	PG_4	PG_5	PG_6	PG_7	PG_8	PG_9	PG_10	PG_11	PG_12	PG_13	Ptj_Tot	PGPositivo	PGNegativo
P01	38	2	0	3	2	3	0	1	0	0	3	0	0	3	1	4	20	2	18
P02	24	0	0	1	1	0	2	2	2	2	1	3	3	2	1	2	22	15	7
P03	54	3	1	2	2	2	0	0	0	0	3	0	2	2	2	2	17	4	13
P04	31	1	1	2	3	2	1	1	0	1	4	3	3	4	2	3	29	11	18
P05	33	0	1	2	2	3	2	1	0	2	2	2	2	2	0	2	22	9	13
P06	26	0	0	2	1	2	1	1	1	1	2	1	2	2	2	2	20	9	11
P07	22	3	0	3	3	4	2	2	2	2	2	2	1	2	2	3	30	13	17
P08	25	2	0	3	2	4	1	2	1	2	2	2	3	3	1	2	28	12	16
P09	27	0	0	2	2	3	2	1	1	2	2	2	2	2	2	2	25	12	13
P10	27	3	0	2	2	3	1	3	2	3	2	3	2	3	1	3	30	15	15
P11	33	0	1	1	1	1	1	1	1	1	2	3	1	1	1	1	16	9	7
P12	22	0	0	1	1	1	1	4	0	0	3	0	0	4	0	1	16	5	11
P13	27	3	0	2	1	3	1	1	1	2	1	1	1	2	1	2	19	8	11
P14	41	2	1	1	0	2	1	1	0	0	1	1	0	1	0	1	9	3	6
P15	28	0	0	1	2	1	1	1	0	1	1	1	2	1	1	1	14	7	7
P16	29	3	1	2	0	2	0	0	0	4	2	3	0	2	4	4	23	11	12
P17	40	3	1	4	3	3	2	2	2	2	3	2	2	4	2	4	35	14	21
P18	25	3	0	3	1	3	0	1	1	0	1	0	1	2	3	1	17	6	11
P19	25	0	0	2	2	2	0	1	0	2	2	2	1	1	0	1	16	6	10
P20	48	3	1	3	2	4	2	2	1	2	2	2	3	2	3	3	31	15	16
P21	39	3	1	2	1	4	1	4	0	0	3	2	2	4	1	3	27	10	17
P22	31	3	0	2	2	3	0	1	0	2	2	0	3	4	3	2	24	9	15
P23	43	3	1	2	2	0	1	2	1	1	2	1	2	2	2	2	20	10	10
P24	25	2	1	2	1	3	1	2	1	0	4	1	1	3	0	3	22	6	16
P25	35	3	0	3	1	3	0	2	0	1	1	1	1	2	4	2	21	9	12
P26	26	0	1	1	1	1	0	0	0	0	2	0	0	1	1	2	9	1	8
P27	36	1	0	2	1	2	2	1	1	1	1	1	2	2	1	1	18	9	9
P28	30	2	0	2	2	3	1	0	0	2	4	1	3	2	3	3	26	10	16
P29	40	3	0	2	2	2	2	3	1	1	1	2	1	2	3	2	24	13	11
P30	21	3	1	2	1	2	1	2	1	2	2	1	3	1	2	2	22	12	10
P31	43	3	1	2	2	2	2	2	2	2	2	2	2	2	2	2	26	14	12
P32	43	3	1	2	2	1	1	1	0	0	1	0	1	2	1	1	13	4	9
P33	28	3	1	2	3	1	1	0	2	1	4	0	0	3	1	1	19	5	14
P34	49	3	0	2	1	4	1	2	1	2	2	1	2	3	1	4	26	10	16
P35	36	3	1	1	0	1	1	1	1	1	1	1	1	1	1	1	12	7	5
P36	49	3	1	2	1	2	1	2	1	2	1	1	2	2	2	2	21	11	10
P37	27	0	1	2	2	1	1	1	1	2	2	1	3	2	1	2	21	10	11
P38	50	3	1	3	2	3	1	2	0	2	2	2	3	3	2	3	28	12	16
P39	20	2	1	0	0	0	1	1	1	1	0	1	1	0	1	0	7	7	0
P40	47	3	1	0	1	0	4	4	4	0	0	4	0	0	0	0	17	16	1
P41	31	0	1	1	1	1	0	0	0	0	1	0	0	1	0	1	6	0	6
P42	24	3	0	3	2	3	2	1	3	3	3	2	3	3	2	4	34	16	18
P43	33	3	0	2	4	4	0	0	0	2	2	2	2	2	2	4	26	8	18
P44	25	0	0	3	3	2	2	1	2	2	3	2	2	2	1	2	27	12	15
P45	41	3	1	2	3	4	1	3	3	3	3	3	3	3	3	4	38	19	19
P46	21	3	1	3	2	3	2	1	0	2	1	1	2	4	1	2	24	9	15
P47	21	0	1	2	2	1	2	3	2	3	3	2	3	2	2	3	30	17	13
P48	21	0	1	0	1	2	0	0	0	2	1	1	2	0	4	3	16	9	7
P49	38	3	1	1	0	1	1	2	0	1	0	2	0	0	0	0	8	6	2
P50	29	0	0	2	2	2	1	1	1	2	2	2	2	3	2	2	24	11	13
P51	21	0	0	2	2	3	2	1	1	2	3	3	2	3	3	3	30	14	16
P52	33	3	1	2	3	3	2	2	1	3	2	2	3	3	0	2	28	13	15
P53	35	0	0	1	0	0	1	0	0	0	1	1	1	0	1	0	6	4	2
P54	21	2	0	3	3	3	2	2	1	1	2	1	1	2	1	3	25	9	16
P55	28	3	1	1	4	1	0	1	0	1	4	0	1	2	0	1	16	3	13
P56	55	3	1	1	1	1	0	0	0	0	0	0	0	0	0	0	3	0	3
P57	33	3	1	1	0	2	0	1	0	1	1	0	1	2	1	1	11	4	7
P58	38	3	1	4	0	4	4	4	0	2	0	0	4	4	4	4	34	18	16
P59	19	0	1	1	0	1	0	1	0	0	0	0	2	2	1	1	9	4	5
P60	52	3	1	4	0	1	4	3	1	4	0	3	0	1	3	2	26	18	8
P61	41	3	1	4	1	3	1	0	1	2	2	1	2	0	4	2	23	11	12
P62	40	3	1	2	2	2	2	2	1	2	2	2	2	2	2	2	25	13	12
P63	53	3	1	2	2	2	2	2	1	2	1	2	2	2	2	2	24	13	11
P64	62	3	1	1	1	3	0	0	0	0	1	0	0	1	3	1	11	3	8
P65	36	3	1	0	4	1	0	2	0	2	3	0	0	1	0	1	14	4	10
P66	29	3	1	0	0	0	1	1	1	0	4	0	0	2	0	2	11	3	8
P67	22	0	0	2	1	3	0	0	0	0	2	0	0	2	2	4	16	2	14
P68	24	3	0	4	3	4	4	0	4	4	3	4	4	4	2	4	44	22	22
P69	31	3	1	0	0	1	0	0	0	2	0	0	0	1	1	0	5	3	2
P70	41	2	1	2	0	1	1	1	1	0	1	1	0	2	1	1	12	5	7
P71	30	3	0	2	3	3	2	0	0	2	4	1	2	3	2	2	26	9	17
P72	41	3	1	3	1	4	2	1	1	2	1	1	2	2	2	2	24	11	13
P73	22	0	0	3	3	3	1	2	2	2	3	2	2	3	2	3	31	13	18
P74	27	2	0	3	3	3	1	1	2	2	2	2	2	2	2	3	28	12	16
P75	24	0	0	2	3	3	2	2	1	2	3	2	2	3	2	2	29	13	16
P76	27	3	0	2	2	2	2	1	1	1	2	2	2	2	2	3	24	11	13
P77	36	3	1	2	0	1	1	2	1	2	2	2	2	4	2	2	23	12	11
P78	33	3	0	2	2	4	0	0	0	2	2	0	1	2	0	3	18	3	15
P79	27	3	0	3	2	3	2	2	2	2	3	2	3	3	3	3	33	16	17
P80	39	0	1	1	1	1	3	2	0	0	1	1	3	1	2	1	17	11	6
P81	50	3	1	3	1	2	4	0	0	0	1	0	0	2	0	1	14	4	10
P82	44	3	0	2	1	2	1	0	0	1	2	1	1	2	0	2	15	4	11
P83	45	0	0	1	1	1	1	1	1	1	3	1	0	1	1	1	14	6	8
P84	28	0	0	3	2	2	2	2	2	2	3	3	3	3	1	3	31	15	16
P85	24	3	1	2	2	3	1	2	1	2	2	2	2	2	1	2	24	11	13
P86	26	3	1	2	1	2	2	2	1	2	3	2	3	2	1	2	25	13	12
P87	50	3	1	2	1	2	0	0	1	0	2	0	0	2	0	1	11	1	10
P88	26	3	1	2	1	2	2	1	2	2	1	1	2	2	1	2	21	11	10
P89	44	3	1	1	1	1	1	1	1	0	1	1	0	1	1	1	11	5	6
P90	47	3	1	2	1	1	3	2	0	1	1	0	1	2	0	2	16	7	9
P91	20	0	1	2	1	1	1	1	1	1	2	1	2	2	2	3	20	9	11
P92	62	3	1	1	1	2	1	0	0	1	2	0	1	2	0	2	13	3	10
P93	39	2	1	2	1	2	1	2	1	2	1	1	2	2	2	2	21	11	10
P94	20	3	1	0	0	0	0	0	0	0	1	0	0	1	1	1	4	1	3
P95	26	3	0	2	1	2	3	1	1	1	1	1	1	2	1	2	19	9	10
P96	21	0	1	2	0	3	0	1	0	3	2	2	3	3	3	3	25	12	13
P97	34	3	1	2	0	0	0	0	1	1	0	1	1	1	0	1	8	4	4
P98	22	0	1	2	2	1	1	1	2	1	2	2	1	2	1	2	20	9	11
P99	24	2	1	0	0	0	1	1	1	1	0	1	1	0	1	0	7	7	0
P100	43	3	1	2	0	1	1	0	0	0	1	0	0	1	1	1	8	2	6
P101	59	3	1	2	1	1	0	0	0	0	1	0	0	1	0	1	7	0	7
P102	58	3	1	0	0	0	1	1	1	0	0	1	1	0	1	0	6	6	0
P103	43	3	1	3	2	2	2	2	2	2	1	2	2	2	2	2	26	14	12
P104	35	3	1	2	0	0	0	0	0	2	2	0	0	2	0	0	8	2	6
P105	66	3	1	1	1	1	0	1	1	0	1	1	1	1	0	1	10	4	6
P106	29	3	0	2	1	2	0	0	0	0	2	2	0	2	1	2	14	3	11
P107	22	3	1	4	1	3	2	3	2	1	3	1	2	4	2	2	30	13	17
P108	28	3	1	1	1	2	1	1	1	1	2	1	1	2	1	1	16	7	9
P109	28	2	1	2	1	2	1	1	1	1	2	1	2	3	1	1	19	8	11
P110	54	3	1	0	0	0	4	4	4	4	0	4	4	0	4	0	28	28	0
P111	30	0	0	1	1	1	0	0	0	0	1	0	0	1	0	1	6	0	6
P112	30	3	1	0	0	0	4	0	0	0	0	0	0	0	0	0	4	4	0
P113	30	3	0	0	0	0	0	0	0	0	0	0	0	0	0	0	0	0	0
P114	42	3	1	1	0	1	0	3	0	1	2	1	4	1	1	1	16	10	6
P115	39	0	1	2	2	2	1	2	2	2	2	2	3	2	1	2	25	13	12
P116	53	3	1	2	0	0	0	0	1	1	1	0	0	1	3	0	9	5	4
P117	30	3	1	2	2	2	2	2	2	2	2	2	2	2	2	2	26	14	12
P118	43	3	1	1	1	2	0	0	0	1	1	0	0	1	1	1	9	2	7
P119	43	3	1	2	1	2	1	2	1	1	2	1	2	2	3	2	22	11	11
P120	29	0	1	2	0	2	1	1	2	2	2	1	2	2	2	2	21	11	10
P121	21	0	0	3	2	3	2	1	1	0	2	2	1	3	2	3	25	9	16
P122	23	1	0	3	3	3	2	2	2	3	1	2	2	2	2	3	30	15	15
P123	24	0	0	2	1	3	0	1	0	1	4	1	1	3	1	3	21	5	16
P124	45	0	0	2	2	3	2	0	1	0	4	0	0	2	0	2	18	3	15
P125	22	0	0	1	1	1	1	1	1	1	2	1	2	2	3	1	18	10	8
P126	57	3	1	2	1	2	0	1	0	1	4	0	0	4	1	1	17	3	14
P127	60	3	1	0	0	2	0	0	0	1	2	0	1	1	1	1	9	3	6
P128	57	3	1	0	0	0	4	0	0	2	0	0	0	1	2	1	10	8	2
P129	57	3	0	2	0	1	3	2	3	3	0	3	2	0	3	2	24	19	5
P130	59	3	1	4	3	4	2	2	2	2	3	2	2	3	3	4	36	15	21
P131	34	3	0	2	2	3	2	2	2	3	1	2	4	3	3	4	33	18	15
P132	41	2	1	3	2	3	1	2	0	1	3	0	1	3	3	3	25	8	17
P133	49	3	0	1	0	2	0	1	0	2	0	0	1	0	1	0	8	5	3
P134	46	3	0	4	2	3	0	2	0	0	0	0	0	2	4	2	19	6	13
P135	39	3	1	2	1	1	1	2	0	0	1	0	0	2	0	1	11	3	8
P136	29	0	1	2	2	2	0	0	0	1	2	0	1	2	2	2	16	4	12
P137	24	3	1	0	0	0	2	1	1	1	0	1	1	0	1	0	8	8	0
P138	31	3	1	1	0	1	0	0	0	1	1	0	1	2	0	1	8	2	6
P139	34	0	1	1	1	1	1	1	1	0	1	1	0	1	1	1	11	5	6
P140	41	3	1	1	2	1	1	0	1	0	3	2	3	3	1	2	20	8	12
P141	28	3	0	2	0	2	3	2	4	2	2	1	2	3	3	2	28	17	11
P142	38	3	1	2	1	2	0	0	0	1	0	0	1	1	0	1	9	2	7
P143	39	2	0	2	2	3	1	4	2	1	3	1	2	2	2	3	28	13	15
P144	40	3	1	2	0	2	2	4	3	3	2	1	1	3	1	3	27	15	12
P145	22	0	0	2	3	3	1	4	2	1	3	1	2	2	1	4	29	12	17
P146	28	0	0	1	2	3	0	4	2	2	2	3	2	3	2	3	29	15	14
P147	48	2	1	1	2	3	1	4	3	2	2	2	3	2	3	2	30	18	12
P148	38	1	1	1	2	2	1	4	2	2	2	1	1	2	3	1	24	14	10
P149	45	3	0	2	2	2	3	4	3	2	2	2	3	2	3	2	32	20	12
P150	35	0	1	2	2	1	2	4	3	2	2	2	1	2	1	2	26	15	11
P151	34	1	0	2	3	2	2	3	2	1	3	2	2	2	2	3	29	14	15
P152	24	0	0	1	3	2	2	4	2	2	2	2	1	3	0	3	27	13	14
P153	39	1	1	1	2	3	2	4	3	3	2	1	1	3	2	2	29	16	13
P154	28	3	1	3	3	2	2	4	3	2	2	2	3	1	2	3	32	18	14
P155	48	0	1	2	4	4	0	4	3	2	2	2	2	2	2	2	31	15	16
P156	33	0	1	1	2	3	1	4	3	2	2	2	2	2	2	1	27	16	11
P157	22	1	1	2	3	4	1	2	3	3	2	2	2	1	2	3	30	15	15
P158	55	1	1	2	1	3	1	4	3	3	0	3	3	1	3	1	28	20	8
P159	35	1	1	1	2	2	1	3	2	2	3	0	4	1	2	3	26	14	12
P160	30	0	0	0	1	2	1	0	4	3	2	1	0	0	3	2	19	12	7
P161	29	1	1	2	0	1	2	4	3	2	3	0	3	1	2	3	26	16	10
P162	27	0	0	0	1	2	1	4	3	2	3	0	4	1	2	3	26	16	10
P163	26	1	1	0	1	2	1	4	3	2	3	0	4	1	2	3	26	16	10
P164	28	0	1	2	3	4	4	3	2	1	4	4	3	3	0	0	33	17	16
P165	40	2	1	1	2	3	1	4	2	3	0	4	4	1	2	2	29	20	9
P166	25	0	0	2	1	2	0	4	2	1	4	3	2	2	2	2	27	14	13
P167	50	3	0	1	2	2	2	4	4	4	1	3	3	1	3	1	31	23	8
P168	30	2	1	1	3	1	3	4	2	2	2	2	3	1	1	2	27	17	10
P169	35	2	1	2	2	1	2	4	0	0	3	1	1	2	3	3	24	11	13
P170	38	0	0	2	2	1	1	3	2	2	2	3	3	2	3	1	27	17	10
P171	30	0	0	2	2	2	2	3	2	2	2	2	2	1	3	1	26	16	10
P172	20	1	1	1	2	2	2	3	3	4	1	3	3	2	1	4	31	19	12
P173	39	0	1	3	3	1	1	2	3	2	2	2	2	1	3	4	29	15	14
P174	45	0	1	0	2	3	1	3	3	2	3	1	1	2	1	0	22	12	10
P175	29	0	1	2	3	2	1	1	1	1	3	1	2	2	2	2	23	9	14
P176	32	0	1	2	2	1	1	2	2	2	2	2	1	2	2	2	23	12	11
P177	23	0	0	2	1	2	2	4	3	2	2	2	2	1	2	2	27	17	10
P178	28	0	0	2	3	3	3	3	3	4	1	3	2	2	2	2	33	20	13
P179	33	1	0	1	3	2	0	1	1	2	4	1	1	3	1	3	23	7	16
P180	25	1	0	0	1	2	1	4	2	1	4	4	3	2	1	4	29	16	13
P181	51	0	1	2	2	3	2	4	2	1	3	1	0	3	2	1	26	12	14
P182	55	3	1	1	2	3	1	3	1	1	2	0	0	2	3	3	22	9	13
P183	21	1	1	1	1	2	1	3	1	1	4	0	0	2	2	3	21	8	13
P184	48	0	0	2	3	3	3	2	1	2	3	2	3	1	1	3	29	14	15
P185	32	2	0	1	4	3	1	2	0	1	2	1	2	3	2	3	25	9	16
P186	28	1	1	1	3	3	2	4	2	1	3	1	2	3	2	3	30	14	16
P187	43	1	1	1	3	4	0	4	2	4	0	3	3	3	0	4	31	16	15
P188	41	2	1	3	3	1	1	4	2	2	3	0	2	2	2	2	27	13	14
P189	48	3	0	2	1	2	3	3	2	0	1	0	0	1	3	1	19	11	8
P190	26	0	1	0	1	0	0	0	1	2	0	0	2	1	0	1	8	5	3
P191	45	0	0	1	0	1	1	1	2	1	4	0	1	1	0	4	17	6	11
P192	51	3	0	0	0	1	0	0	1	0	4	0	0	4	0	4	14	1	13
P193	42	3	0	2	1	1	1	1	0	1	2	0	0	2	1	1	13	4	9
P194	24	2	0	2	2	1	0	1	1	1	2	1	2	1	2	2	18	8	10
P195	25	0	0	2	1	0	1	1	1	1	2	1	2	1	0	1	14	7	7
P196	42	3	0	2	1	1	0	2	0	0	1	0	3	2	0	1	13	5	8
P197	53	3	0	2	2	2	1	2	1	2	2	1	1	2	2	2	22	10	12
P198	41	2	1	1	2	1	1	0	0	1	2	0	0	2	0	2	12	2	10
P199	28	3	1	3	2	2	0	1	1	2	1	1	1	2	2	2	20	8	12
P200	39	3	1	2	2	2	2	2	2	2	2	3	2	2	2	2	27	15	12
P201	24	0	1	2	1	2	0	0	0	1	2	0	0	1	1	1	11	2	9
P202	22	3	1	2	1	2	1	1	0	2	2	1	2	1	2	3	20	9	11
P203	28	3	1	2	2	2	0	0	0	2	2	0	2	2	0	2	16	4	12
P204	22	0	1	1	2	1	0	2	1	2	3	0	1	4	2	4	23	8	15
P205	49	3	1	2	1	4	0	0	0	2	2	2	4	4	2	2	25	10	15
P206	21	3	1	2	1	3	0	1	0	2	1	1	0	2	2	1	16	6	10
P207	43	3	0	2	0	2	1	2	2	0	2	0	2	2	2	1	18	9	9
P208	44	3	1	1	1	2	0	0	0	0	2	0	0	1	1	1	9	1	8
P209	49	3	0	0	0	0	4	4	0	2	2	0	2	0	0	1	15	12	3
P210	36	3	1	0	0	0	0	0	0	0	2	0	2	0	0	1	5	2	3
P211	34	2	1	1	0	0	0	0	0	1	4	0	1	1	1	1	10	3	7
P212	46	3	1	2	2	1	1	0	1	2	0	1	2	2	2	1	17	9	8
P213	20	3	1	2	2	2	2	2	1	2	2	3	3	2	3	3	29	16	13
P214	47	3	1	0	0	0	4	4	0	4	0	0	0	0	0	0	12	12	0
P215	32	3	0	3	1	2	1	2	1	1	3	2	2	4	2	0	24	11	13
P216	38	2	1	1	0	2	0	0	0	1	1	0	1	1	1	1	9	3	6
P217	40	3	0	0	0	0	4	1	0	2	0	0	0	0	4	0	11	11	0
P218	24	3	1	2	0	3	2	0	0	3	3	3	3	1	3	2	25	14	11
P219	34	0	1	1	1	0	0	0	0	0	1	0	1	2	0	4	10	1	9
P220	51	3	1	1	0	1	0	0	0	0	0	0	0	0	0	0	2	0	2
P221	41	3	1	2	1	2	1	0	0	0	1	1	2	2	2	2	16	6	10
P222	47	3	1	2	1	2	0	0	0	0	1	0	2	2	0	2	12	2	10
P223	38	0	1	1	1	1	0	0	0	0	1	0	0	1	0	1	6	0	6
P224	43	3	1	2	1	2	0	3	3	0	2	4	1	2	3	2	25	14	11
P225	34	3	1	2	1	2	1	1	1	1	2	2	1	1	2	2	19	9	10
P226	41	3	1	0	1	1	0	1	1	2	2	0	2	1	3	1	15	9	6
P227	33	3	0	4	2	3	0	0	1	2	3	0	3	4	2	2	26	8	18
P228	24	3	1	0	0	0	1	1	1	1	0	1	1	3	1	0	10	7	3
P229	25	2	1	3	1	2	0	1	1	1	1	1	0	1	1	4	17	5	12
P230	28	3	0	2	1	3	2	3	1	2	2	3	4	2	3	3	31	18	13
P231	35	3	1	2	2	2	0	0	0	2	2	0	2	2	0	2	16	4	12
P232	24	3	1	1	1	1	2	2	1	1	2	1	2	2	2	1	19	11	8
P233	37	3	1	2	2	2	2	1	1	2	2	2	3	1	1	3	24	12	12
P234	30	3	1	2	2	2	1	0	0	1	2	2	3	2	3	2	22	10	12
P235	22	3	1	2	0	1	0	1	0	2	0	0	0	2	1	1	10	4	6
P236	29	3	1	0	2	0	0	0	0	0	2	0	0	1	0	1	6	0	6
P237	39	3	1	2	1	2	0	1	0	1	2	1	2	1	1	1	15	6	9
P238	44	3	1	2	0	0	0	0	0	0	2	3	2	2	0	2	13	5	8
P239	44	3	1	2	0	2	1	0	0	2	2	1	1	3	2	2	18	7	11
P240	39	3	1	1	1	2	0	0	0	0	1	0	0	2	0	1	8	0	8
P241	60	3	1	1	0	0	4	3	4	0	4	1	0	3	1	4	25	13	12
P242	41	3	1	0	0	0	3	3	0	0	1	0	0	1	0	1	9	6	3
P243	59	3	1	0	1	1	1	0	1	0	1	1	0	2	0	1	9	3	6
P244	27	3	1	1	1	1	3	2	0	0	1	0	2	1	3	2	17	10	7
P245	43	3	1	2	1	2	0	0	1	1	2	0	0	2	2	2	15	4	11
P246	27	3	1	3	3	3	1	1	2	2	3	2	1	2	1	3	27	10	17
P247	43	3	1	2	2	4	1	2	2	2	2	2	2	2	2	2	27	13	14
P248	42	3	1	0	1	1	0	3	4	1	0	1	0	0	1	1	13	10	3
P249	42	3	1	0	1	1	0	3	4	1	0	1	0	0	1	1	13	10	3
P250	44	3	0	1	1	1	0	3	3	3	1	3	2	1	2	1	22	16	6
P251	50	3	0	2	1	2	0	1	0	1	4	0	0	2	1	2	16	3	13
P252	35	2	1	0	0	0	0	1	1	1	1	1	1	1	1	1	9	6	3
P253	36	3	1	1	1	2	0	2	0	2	2	2	3	2	0	2	19	9	10
P254	48	3	1	1	3	1	2	2	3	1	3	1	2	4	0	2	25	11	14
P255	27	3	0	2	1	2	1	1	1	1	2	3	2	2	2	1	21	11	10
P256	30	2	1	4	2	2	2	2	4	1	2	3	2	2	2	1	29	16	13
P257	33	0	1	2	3	2	3	2	3	0	1	2	2	2	3	4	29	15	14
P258	23	3	1	2	0	2	0	1	0	1	2	1	3	2	1	3	18	7	11
P259	24	3	1	1	1	2	1	2	1	2	1	1	2	2	2	2	20	11	9
P260	28	3	1	3	3	3	1	1	1	1	3	0	1	4	1	3	25	6	19
P261	42	3	0	1	0	4	2	1	2	2	2	2	1	4	1	4	26	11	15
P262	40	3	1	1	1	1	0	0	0	0	4	0	0	1	0	1	9	0	9
P263	46	3	1	2	2	2	2	2	2	2	2	2	2	2	2	2	26	14	12
P264	29	3	1	1	1	1	2	1	1	1	1	1	2	1	2	1	16	10	6
P265	56	3	1	1	1	1	1	1	1	1	1	1	1	1	1	1	13	7	6
P266	52	3	1	2	1	2	1	2	1	1	2	2	2	2	2	2	22	11	11
P267	22	0	1	3	2	3	2	2	2	3	3	2	2	3	3	3	33	16	17
P268	42	3	0	2	1	2	2	0	0	2	2	2	2	2	2	2	21	10	11
P269	30	3	1	3	2	2	1	2	1	2	3	0	2	3	2	3	26	10	16
P270	31	3	0	2	2	3	0	1	0	0	3	0	2	4	0	2	19	3	16
P271	31	3	1	2	2	1	3	2	2	2	2	2	2	2	2	2	26	15	11
P272	56	3	1	2	2	2	1	2	1	2	3	2	3	3	1	3	27	12	15
P273	26	0	0	1	1	0	1	1	1	0	1	0	1	1	1	1	10	5	5
P274	25	3	0	3	0	1	1	4	1	2	3	1	2	2	2	1	23	13	10
P275	41	3	0	0	1	2	0	1	1	0	2	3	3	1	2	1	17	10	7
P276	40	3	0	4	0	2	1	1	1	0	1	0	0	2	0	1	13	3	10
P277	40	3	1	2	2	2	0	0	0	1	2	0	0	2	0	2	13	1	12
P278	54	3	1	2	1	1	3	0	0	0	4	3	0	0	0	1	15	6	9
P279	48	3	0	2	1	2	1	1	1	1	1	1	1	1	1	2	16	7	9
P280	21	3	1	1	2	2	3	2	2	1	4	1	2	1	2	3	26	13	13
P281	41	3	1	2	1	3	1	0	0	0	1	0	0	1	1	1	11	2	9
P282	24	2	0	3	3	2	0	2	0	2	3	2	3	1	1	3	25	10	15
P283	25	0	1	4	1	2	0	1	0	2	2	1	2	2	1	2	20	7	13
P284	31	3	1	2	0	2	1	2	0	1	2	0	0	3	1	2	16	5	11
P285	40	3	1	1	2	2	1	2	1	1	2	2	2	3	2	2	23	11	12
P286	35	3	1	1	1	1	0	0	2	3	4	1	3	4	0	1	21	9	12
P287	24	2	1	2	1	3	0	1	0	1	2	1	0	1	2	2	16	5	11
P288	43	3	0	0	1	0	0	0	0	0	0	0	0	1	0	0	2	0	2
P289	30	3	1	0	1	0	2	3	1	2	4	2	3	1	2	2	23	15	8
P290	28	0	1	1	3	1	0	0	0	1	2	0	2	0	3	2	15	6	9
P291	36	3	0	2	0	2	0	0	0	0	4	0	3	2	0	1	14	3	11
P292	45	2	1	2	0	2	0	0	0	1	0	0	0	1	0	2	8	1	7
P293	30	3	1	2	1	1	1	2	1	2	2	2	1	2	1	2	20	10	10
P294	50	3	1	2	1	1	0	2	0	0	3	1	0	2	2	4	18	5	13
P295	53	3	0	1	3	2	0	1	0	1	2	0	1	1	3	2	17	6	11
P296	21	3	0	3	2	1	1	1	1	2	2	2	2	3	1	2	23	10	13
P297	45	3	1	1	3	2	2	1	2	2	1	1	2	3	1	4	25	11	14
P298	60	2	1	3	2	3	1	1	1	2	3	2	2	3	2	2	27	11	16
P299	54	3	1	1	1	1	0	3	1	1	2	2	1	2	2	2	19	10	9
P300	34	2	1	2	1	2	1	1	1	2	2	3	3	2	1	2	23	12	11
P301	44	1	1	2	1	3	0	0	0	0	2	0	1	4	1	2	16	2	14
P302	21	3	1	2	3	2	1	2	3	2	2	3	3	1	2	2	28	16	12
P303	30	3	1	0	0	0	0	0	0	0	1	0	2	1	1	1	6	3	3
P304	30	3	1	2	2	2	2	2	2	2	2	2	2	2	2	2	26	14	12
P305	30	0	0	2	2	3	1	1	3	2	4	0	2	2	2	1	25	11	14
P306	43	3	0	1	1	2	0	1	2	1	4	0	3	1	1	4	21	8	13
P307	56	3	1	2	1	1	0	1	2	3	0	2	2	2	0	3	19	10	9
P308	40	3	0	2	1	3	2	1	2	0	4	2	1	2	1	4	25	9	16
P309	43	3	1	2	2	2	1	1	1	2	1	1	2	2	0	3	20	8	12
P310	39	3	1	0	0	0	1	1	1	1	0	4	4	0	1	0	13	13	0
P311	43	3	1	1	1	1	1	1	0	1	2	1	1	1	1	1	13	6	7
P312	33	3	1	1	1	2	1	2	1	1	2	1	2	2	1	2	19	9	10
P313	29	3	1	2	1	2	1	1	1	2	3	2	1	2	2	1	21	10	11
P314	30	0	0	2	1	1	2	0	1	1	4	1	1	4	0	4	22	6	16
P315	25	0	1	0	0	0	4	4	4	4	0	4	4	0	4	0	28	28	0
P316	46	3	0	2	0	2	1	1	0	2	3	2	4	2	1	2	22	11	11
P317	51	3	1	0	0	0	3	0	0	1	1	0	0	3	0	2	10	4	6
P318	22	0	0	2	1	2	0	1	1	0	2	2	1	2	2	2	18	7	11
P319	30	0	1	0	4	4	0	0	0	4	0	4	0	4	0	0	20	8	12
P320	30	3	0	2	1	1	0	1	0	0	2	0	0	2	0	2	11	1	10
P321	40	3	0	3	3	3	2	1	1	3	2	1	1	3	2	2	27	11	16
P322	26	3	1	3	1	4	0	0	0	1	2	1	2	2	1	3	20	5	15
P323	24	0	1	1	1	2	3	3	2	3	2	3	2	1	3	2	28	19	9
P324	33	0	1	4	3	2	3	3	4	2	0	2	1	4	4	2	34	19	15
P325	49	0	1	0	0	0	4	4	4	4	0	4	4	0	4	0	28	28	0
P326	40	2	0	2	1	3	3	4	1	2	1	2	2	3	2	3	29	16	13
P327	33	3	1	3	2	0	3	3	4	1	3	4	0	3	3	3	32	18	14
P328	19	0	1	2	0	1	0	3	3	4	3	1	0	2	1	1	21	12	9
P329	34	2	1	1	0	0	0	0	0	0	1	0	1	0	0	1	4	1	3
P330	43	3	1	2	1	2	0	2	0	0	2	1	1	1	2	2	16	6	10
P331	42	3	0	3	2	3	0	3	3	2	3	2	1	3	1	3	29	12	17
P332	45	1	1	1	1	2	2	2	1	1	2	2	1	3	0	3	21	9	12
P333	33	3	0	2	2	3	1	3	2	1	3	1	1	3	1	2	25	10	15
P334	31	0	1	2	4	3	1	2	2	2	3	1	1	2	1	2	26	10	16
P335	44	3	1	0	1	2	2	3	2	3	1	2	2	1	2	2	23	16	7
P336	34	3	1	1	3	3	0	2	3	2	2	1	1	3	1	3	25	10	15
P337	21	0	1	2	1	3	3	2	3	3	2	3	2	2	2	2	30	18	12
P338	39	3	0	1	1	3	4	4	4	1	1	1	3	2	0	4	29	17	12
P339	41	2	1	3	1	2	1	3	4	3	0	1	0	4	1	2	25	13	12
P340	48	3	1	1	1	3	2	3	3	2	1	3	3	2	2	2	28	18	10
P341	48	1	1	2	3	2	2	0	1	0	4	4	1	3	1	2	25	9	16
P342	50	1	1	1	1	1	2	3	3	1	4	2	2	1	2	3	26	15	11
P343	38	3	0	1	1	2	1	2	3	2	3	2	4	2	3	1	27	17	10
P344	47	3	1	2	1	2	1	0	0	0	1	0	0	4	3	4	18	4	14
P345	43	3	0	1	1	1	2	1	1	3	4	0	2	3	2	2	23	11	12
P346	38	3	1	1	1	1	3	3	0	0	1	0	0	4	3	4	21	9	12
P347	45	2	1	2	2	1	0	2	0	0	3	1	0	4	2	2	19	5	14
P348	55	3	1	0	0	0	1	1	1	1	3	1	2	2	1	0	13	8	5
P349	34	2	1	2	1	2	0	1	1	0	3	0	2	2	1	4	19	5	14
P350	41	3	1	2	1	1	2	2	2	2	1	3	1	2	2	1	22	14	8
P351	34	3	0	0	0	0	1	2	1	1	3	1	1	2	1	0	13	8	5
P352	33	3	0	2	2	4	0	1	2	2	3	1	1	3	2	3	26	9	17
P353	24	3	1	0	0	0	0	1	1	1	3	4	1	3	4	3	21	12	9
P354	31	1	0	4	2	3	0	0	2	4	1	2	2	1	2	0	23	12	11
P355	37	0	1	1	2	1	3	3	1	2	1	1	3	2	2	2	24	15	9
P356	31	3	1	2	1	2	0	1	0	0	4	2	2	2	1	2	19	6	13
P357	22	3	1	2	1	2	1	2	1	1	1	2	0	2	2	2	19	9	10
P358	20	0	1	2	1	2	0	1	0	0	4	0	1	4	1	2	18	3	15
P359	19	3	0	2	4	3	0	1	1	0	2	0	2	4	2	1	22	6	16
P360	19	3	0	1	1	1	0	0	1	0	1	1	1	1	1	1	10	4	6
P361	51	3	0	2	0	1	0	0	0	0	2	0	1	1	1	1	9	2	7
P362	45	3	1	2	0	2	0	0	0	2	2	0	2	2	0	1	13	4	9
P363	43	3	0	0	0	0	4	4	4	4	0	0	4	0	4	0	24	24	0
P364	43	3	0	1	1	2	1	1	1	1	2	1	2	1	1	2	17	8	9
P365	38	3	0	2	1	2	0	0	1	0	2	0	2	4	0	3	17	3	14
P366	43	3	1	2	1	2	2	2	2	1	2	2	2	2	2	2	24	13	11
P367	28	3	1	2	1	2	1	2	1	2	2	1	1	2	2	2	21	10	11
P368	45	3	0	0	0	1	0	0	1	0	0	0	1	2	0	3	8	2	6
P369	45	3	1	2	2	2	2	2	2	2	2	2	2	2	2	2	26	14	12
P370	57	3	1	2	2	2	2	2	2	2	2	2	2	2	2	2	26	14	12
P371	29	3	1	2	0	2	2	2	1	2	4	2	2	3	3	2	27	14	13
P372	20	3	1	2	1	3	1	3	4	2	0	0	3	3	2	2	26	15	11
P373	25	3	0	1	1	2	1	1	1	2	3	1	1	3	2	3	22	9	13
P374	29	3	1	1	1	1	1	1	3	1	1	0	0	3	0	4	17	6	11
P375	48	3	0	1	1	1	3	3	0	3	1	2	1	1	1	1	19	13	6
P376	29	2	0	2	1	3	1	1	1	1	2	0	2	3	1	1	19	7	12
P377	24	0	0	1	2	2	1	1	1	2	2	2	2	1	2	1	20	11	9
P378	20	0	0	2	3	3	1	2	2	2	1	1	2	3	2	2	26	12	14
P379	22	0	0	2	1	2	1	1	1	1	2	1	1	3	2	3	21	8	13
P380	26	2	0	2	2	3	2	1	3	1	2	2	2	3	1	3	27	12	15
P381	49	3	1	2	1	2	0	0	0	0	2	0	0	2	0	2	11	0	11
P382	21	1	0	2	1	2	1	1	1	1	2	1	1	2	1	2	18	7	11
P383	21	0	0	3	3	4	2	2	2	3	3	2	3	4	2	4	37	16	21
P384	19	1	0	2	3	1	1	1	0	1	3	1	1	2	1	1	18	6	12
P385	20	0	0	1	2	3	2	3	2	2	2	3	1	2	2	3	28	15	13
P386	21	0	0	1	1	2	0	1	0	1	1	1	1	2	1	1	13	5	8
P387	22	1	0	3	2	3	2	1	1	2	2	1	2	3	2	2	26	11	15
P388	20	0	1	2	1	2	2	1	1	1	3	1	1	1	1	2	19	8	11
P389	20	3	1	2	1	1	3	3	3	3	1	3	3	1	3	1	28	21	7
P390	24	2	0	1	2	2	2	2	1	2	2	2	2	2	1	2	23	12	11
P391	21	0	1	2	2	3	3	1	2	1	2	2	4	2	2	2	28	15	13
P392	24	0	0	1	4	4	3	2	3	4	1	3	4	3	2	3	37	21	16
P393	20	0	0	2	3	3	1	1	1	1	4	1	1	2	1	3	24	7	17
P394	20	0	0	2	2	2	2	1	1	2	2	1	2	2	1	3	23	10	13
P395	22	1	0	2	1	2	1	1	1	1	2	1	2	2	1	2	19	8	11
P396	22	0	0	1	2	3	1	1	1	1	2	1	0	2	1	3	19	6	13
P397	28	3	0	2	3	4	0	0	0	1	2	0	2	3	1	2	20	4	16
P398	46	3	0	2	0	2	0	2	0	0	3	0	2	2	1	4	18	5	13
P399	24	1	1	2	1	2	0	0	0	1	2	1	1	1	2	2	15	5	10
P400	22	0	0	3	2	3	2	2	2	2	3	2	3	2	2	2	30	15	15
P401	20	1	0	2	3	2	1	2	3	2	3	3	2	2	2	2	29	15	14
P402	20	0	1	2	2	4	2	0	1	3	3	2	2	3	0	2	26	10	16
P403	24	2	0	2	2	2	2	2	2	2	2	2	1	3	2	3	27	13	14
P404	20	0	0	2	2	2	2	2	2	2	2	2	2	2	2	2	26	14	12
P405	29	1	0	3	1	2	1	3	1	1	2	1	2	2	1	2	22	10	12
P406	26	0	0	1	1	1	3	3	1	1	3	1	1	2	1	3	22	11	11
P407	27	1	1	2	2	2	1	0	0	1	2	1	1	3	3	2	20	7	13
P408	19	0	1	2	3	3	1	2	1	1	2	1	2	1	3	2	24	11	13
P409	24	0	1	2	2	2	1	1	1	2	1	1	1	2	2	3	21	9	12
P410	39	1	1	1	2	2	1	1	1	2	2	2	2	1	1	1	19	10	9
P411	48	3	0	2	1	2	1	1	1	1	3	1	1	1	1	2	18	7	11
P412	20	1	0	2	1	2	1	0	0	2	2	2	2	2	1	3	20	8	12
P413	28	1	1	2	1	2	1	2	3	2	2	3	3	1	3	3	28	17	11
P414	24	1	0	3	1	2	3	2	0	2	2	1	2	2	2	2	24	12	12
P415	18	2	0	1	2	4	1	1	1	2	2	2	1	3	2	3	25	10	15
P416	27	2	0	3	2	3	1	1	1	1	1	0	1	4	2	1	21	7	14
P417	19	0	0	2	1	1	1	1	1	2	2	1	2	2	1	2	19	9	10
P418	24	1	1	2	2	3	2	1	1	1	3	2	2	2	2	3	26	11	15
P419	30	1	0	1	2	1	1	1	0	0	4	1	0	2	2	2	17	5	12
P420	20	1	0	1	1	2	1	2	0	1	0	0	2	0	0	0	10	6	4
P421	21	1	0	3	2	2	0	1	2	1	2	1	1	3	2	3	23	8	15
P422	30	1	0	3	2	3	1	1	1	2	2	1	1	3	1	2	23	8	15
P423	20	3	1	3	4	3	1	1	0	3	3	0	3	2	1	4	28	9	19
P424	20	1	1	2	2	1	0	1	0	2	2	2	2	2	2	2	20	9	11
P425	20	0	0	1	1	2	0	0	0	0	2	0	0	1	1	1	9	1	8
P426	24	3	0	2	1	1	1	1	0	1	1	0	1	1	1	2	13	5	8
P427	20	1	0	1	1	0	1	1	1	1	1	1	1	1	1	1	12	7	5
P428	18	0	0	2	4	2	3	3	2	3	3	3	4	2	3	4	38	21	17
P429	32	3	0	3	2	2	2	1	0	1	1	2	2	3	3	2	24	11	13
P430	38	1	1	3	2	3	2	2	2	2	3	2	1	4	2	3	31	13	18
P431	28	1	0	2	2	2	1	1	1	1	1	1	1	2	1	2	18	7	11
P432	27	2	0	3	3	2	2	2	1	1	1	1	2	2	1	2	23	10	13
P433	32	3	0	3	2	3	1	1	1	1	2	1	1	3	1	2	22	7	15
P434	29	1	0	2	2	2	1	1	1	1	3	1	1	3	1	2	21	7	14
P435	23	0	1	2	3	2	2	2	2	2	3	2	2	2	2	3	29	14	15
P436	26	2	1	3	2	2	1	2	2	2	3	2	2	3	2	3	29	13	16
P437	22	0	0	2	1	2	1	0	1	1	2	1	2	2	1	2	18	7	11
P438	24	0	1	2	2	1	1	2	1	2	1	2	2	1	1	1	19	11	8
P439	30	3	0	2	2	2	1	1	1	3	2	1	2	3	1	3	24	10	14
P440	20	1	1	1	1	1	3	3	3	3	1	3	3	1	3	1	27	21	6
P441	25	2	0	4	4	4	0	0	1	2	4	0	2	4	3	4	32	8	24
P442	20	0	0	2	2	3	1	1	0	1	2	1	2	1	1	2	19	7	12
P443	19	0	0	2	1	1	2	2	1	2	2	2	3	1	2	2	23	14	9
P444	20	0	0	2	2	2	2	2	2	2	2	2	2	2	2	2	26	14	12
P445	25	1	1	1	1	1	1	1	0	2	1	1	1	1	1	1	13	7	6
P446	33	3	1	2	2	2	1	1	1	1	2	1	2	2	1	2	20	8	12
P447	20	3	0	1	0	2	0	2	0	0	1	1	0	2	1	1	11	4	7
P448	25	0	0	0	1	2	2	0	0	0	2	0	4	2	3	2	18	9	9
P449	21	0	0	3	2	3	3	2	2	2	2	2	2	3	2	3	31	15	16
P450	18	2	0	2	3	3	1	1	1	2	2	2	2	2	3	3	27	12	15
P451	23	0	1	2	2	1	3	1	0	1	1	1	1	2	1	2	18	8	10
P452	20	0	0	1	1	2	2	1	2	2	2	2	3	2	1	2	23	13	10
P453	19	0	0	3	3	2	2	2	0	2	4	2	2	3	2	3	30	12	18
P454	35	3	1	3	2	3	2	1	1	1	3	2	1	2	1	3	25	9	16
P455	22	1	1	2	0	2	0	1	1	1	3	0	1	2	1	3	17	5	12
P456	18	0	0	2	1	2	0	1	0	1	2	1	3	2	2	2	19	8	11
P457	22	0	0	2	3	4	3	3	3	4	3	3	3	3	4	4	42	23	19
P458	29	0	0	2	2	3	2	3	2	1	3	1	3	3	2	4	31	14	17
P459	20	1	1	4	4	4	0	0	0	0	4	0	0	4	0	4	24	0	24
P460	21	1	0	3	1	2	1	1	1	2	1	1	1	2	2	2	20	9	11
P461	35	3	1	2	1	3	0	3	0	1	2	0	1	3	0	2	18	5	13
P462	26	1	0	3	3	3	2	3	2	2	3	2	2	2	2	3	32	15	17
P463	27	1	1	2	1	1	3	4	3	1	2	2	3	2	3	2	29	19	10
P464	23	2	0	2	1	3	1	1	1	2	1	1	2	2	1	3	21	9	12
P465	26	1	0	2	3	2	1	2	1	1	2	1	2	2	2	2	23	10	13
P466	21	2	0	4	1	3	2	2	2	1	1	2	2	2	3	3	28	14	14
P467	26	1	0	1	1	2	2	2	1	1	3	0	1	1	2	2	19	9	10
P468	22	0	0	1	2	2	4	3	3	3	1	3	3	2	2	2	31	21	10
P469	20	0	0	1	1	2	3	3	3	3	1	1	2	2	2	2	26	17	9
P470	21	1	0	3	3	3	2	2	2	2	1	1	3	3	2	4	31	14	17
P471	24	2	0	1	2	2	1	2	1	1	1	2	3	2	2	3	23	12	11
P472	24	0	0	1	1	1	0	0	0	0	1	1	1	1	2	1	10	4	6
P473	21	0	1	2	2	4	0	1	2	1	4	2	0	0	3	4	25	9	16
P474	48	3	0	4	2	4	0	2	0	2	2	1	2	2	1	3	25	8	17
P475	23	1	0	2	2	1	0	1	0	0	2	2	1	2	2	2	17	6	11
P476	21	0	0	2	2	2	2	2	2	2	2	2	2	2	2	2	26	14	12
P477	25	1	0	2	2	3	2	1	2	2	2	2	2	4	2	3	29	13	16
P478	21	1	0	2	1	2	1	2	1	1	2	0	1	2	2	2	19	8	11
P479	19	0	1	2	3	2	3	2	0	2	2	1	3	2	0	4	26	11	15
P480	29	2	0	4	3	4	1	2	2	3	4	2	3	3	2	3	36	15	21
P481	35	0	0	2	2	2	1	1	1	1	2	2	2	2	2	2	22	10	12
P482	39	3	0	2	1	3	0	0	0	0	2	2	0	2	3	1	16	5	11
P483	22	1	0	1	1	2	1	1	1	0	1	1	2	1	2	1	15	8	7
P484	26	1	1	1	1	2	0	1	0	0	2	0	0	2	2	1	12	3	9
P485	19	1	1	2	1	1	1	1	0	1	2	1	1	2	1	2	16	6	10
P486	28	3	0	2	1	2	1	0	0	1	1	1	1	1	0	1	12	4	8
P487	22	1	0	2	2	2	2	2	2	2	2	2	2	2	2	2	26	14	12
P488	22	0	0	3	3	3	0	1	1	1	3	1	0	4	0	4	24	4	20
P489	25	1	0	3	2	3	2	2	2	3	2	2	2	3	2	2	30	15	15
P490	21	0	1	2	2	3	1	1	2	2	2	1	3	2	1	1	23	11	12
P491	23	0	0	2	1	3	2	2	1	2	2	1	2	2	2	2	24	12	12
P492	23	0	0	2	3	3	2	2	2	2	2	2	2	2	2	2	28	14	14
P493	20	1	0	2	2	3	2	3	3	2	2	2	3	3	2	3	32	17	15
P494	21	0	0	2	2	2	1	2	3	2	2	2	2	2	1	4	27	13	14
P495	26	1	0	1	1	1	1	1	1	1	2	1	2	2	1	2	17	8	9
P496	20	0	0	3	2	3	1	1	2	2	3	3	2	2	2	2	28	13	15
P497	30	2	0	1	2	2	1	1	1	1	3	0	0	2	2	1	17	6	11
P498	30	1	0	2	1	2	1	1	1	1	3	0	2	3	2	2	21	8	13
P499	36	3	0	2	2	2	1	1	1	1	1	1	2	1	2	1	18	9	9
P500	19	0	0	2	3	4	2	0	0	2	3	2	2	3	2	4	29	10	19
P501	19	0	0	3	3	3	3	3	3	3	3	3	3	3	3	3	39	21	18
P502	34	0	1	2	2	2	4	2	3	3	1	3	3	1	3	1	30	21	9
P503	22	1	0	2	3	2	2	2	2	2	2	2	2	2	2	2	27	14	13
P504	18	0	0	2	1	3	2	1	1	2	3	1	3	3	1	2	25	11	14
P505	20	0	1	2	1	2	1	1	1	2	1	1	0	1	2	1	16	8	8
P506	20	1	0	2	3	2	0	0	0	2	3	1	2	2	1	2	20	6	14
P507	21	0	0	2	2	3	1	2	2	2	3	2	2	3	2	3	29	13	16
P508	21	0	1	2	2	2	1	1	1	2	3	2	2	2	2	4	26	11	15
P509	29	3	1	2	0	3	0	0	0	1	1	1	0	1	1	2	12	3	9
P510	28	3	1	2	2	1	0	1	0	1	2	1	1	2	1	2	16	5	11
P511	22	0	0	2	2	2	2	2	2	2	2	1	1	2	1	2	23	11	12
P512	35	1	0	2	2	2	2	2	2	2	2	2	2	2	2	2	26	14	12
P513	24	0	0	2	3	2	1	2	1	0	2	1	3	2	2	3	24	10	14
P514	22	1	0	2	3	1	3	2	2	3	1	3	3	1	3	2	29	19	10
P515	22	0	0	0	2	3	2	3	0	1	3	1	1	4	2	3	25	10	15
P516	32	0	0	2	2	2	2	2	2	2	2	2	2	2	2	2	26	14	12
P517	28	1	0	0	2	2	4	4	4	4	0	4	4	0	4	0	32	28	4
P518	21	0	1	2	2	3	1	2	1	4	0	4	4	1	2	2	28	18	10
P519	23	1	0	2	2	2	2	2	2	2	2	2	2	2	2	2	26	14	12
P520	21	1	0	2	2	3	2	2	2	2	3	2	3	2	2	3	30	15	15
P521	23	1	1	3	3	3	2	3	2	2	3	2	2	1	2	3	31	15	16
P522	23	1	1	2	2	1	1	1	1	1	2	1	1	2	3	2	20	9	11
P523	18	0	1	2	3	2	2	2	1	2	3	3	3	3	2	3	31	15	16
P524	21	1	0	3	2	3	2	2	2	2	3	2	2	3	2	3	31	14	17
P525	28	1	1	2	1	2	1	1	1	2	2	1	1	1	1	2	18	8	10
P526	31	1	0	2	2	2	2	1	1	0	2	1	2	3	2	3	23	9	14
P527	22	0	1	1	1	2	1	2	1	2	3	1	2	2	3	2	23	12	11
P528	20	0	0	2	3	4	2	3	2	2	3	2	3	2	2	2	32	16	16
P529	21	0	1	1	0	1	0	2	1	2	2	1	2	2	1	1	16	9	7
P530	24	1	1	0	0	1	0	1	0	2	2	1	3	0	1	1	12	8	4
P531	26	3	1	3	2	3	1	2	0	0	2	1	2	3	1	3	23	7	16
P532	18	1	0	2	2	2	1	1	1	1	3	2	3	2	2	4	26	11	15
P533	26	0	1	2	2	2	1	1	1	2	2	2	2	3	2	2	24	11	13
P534	21	0	1	2	1	1	0	3	1	0	1	0	2	2	2	2	17	8	9
P535	20	1	1	1	0	3	2	3	2	3	3	2	2	2	2	2	27	16	11
P536	21	3	1	4	0	4	0	2	0	0	4	2	2	4	4	4	30	10	20
P537	20	0	1	2	2	3	1	1	1	2	3	2	1	2	2	4	26	10	16
P538	21	0	1	2	2	2	1	2	2	1	2	2	2	2	2	2	24	12	12
P539	19	0	1	1	2	2	2	2	2	1	2	2	2	2	1	2	23	12	11
P540	19	1	0	1	0	3	3	3	2	3	2	3	3	2	3	1	29	20	9
P541	22	3	1	3	2	1	1	1	1	2	2	2	2	3	2	3	25	11	14
P542	20	0	0	3	2	3	2	1	0	2	2	0	2	3	1	3	24	8	16
P543	25	1	0	2	3	3	1	1	1	2	3	1	1	3	1	2	24	8	16
P544	24	2	0	1	2	1	1	2	1	2	2	2	2	2	2	1	21	12	9
P545	25	0	0	2	2	2	1	1	1	1	2	1	2	2	1	2	20	8	12
P546	21	1	0	2	3	1	1	2	0	1	1	2	0	3	2	3	21	8	13
P547	20	1	1	2	2	3	2	1	3	3	2	2	2	1	1	2	26	14	12
P548	30	3	0	3	3	4	1	2	2	2	2	2	2	3	2	3	31	13	18
P549	25	1	1	4	1	4	2	1	2	2	3	2	1	4	2	4	32	12	20
P550	28	1	0	4	4	4	1	1	2	1	3	2	2	4	2	4	34	11	23
P551	19	0	0	2	2	2	1	2	1	1	2	2	3	2	2	2	24	12	12
P552	20	0	0	2	2	3	3	2	2	1	3	1	2	3	3	4	31	14	17
P553	20	0	0	2	2	2	2	1	3	1	1	1	1	2	2	2	22	11	11
P554	20	0	0	2	3	2	1	2	2	2	2	2	2	2	2	3	27	13	14
P555	20	0	0	2	2	2	3	2	2	1	2	3	2	2	1	2	26	14	12
P556	20	0	0	2	1	3	1	2	2	2	2	3	2	2	2	2	26	14	12
P557	19	0	0	2	2	3	3	3	3	3	3	3	3	3	0	2	33	18	15
P558	20	1	0	3	2	2	2	3	3	2	3	3	3	2	1	3	32	17	15
P559	20	0	0	2	2	3	2	2	1	2	2	3	2	2	1	2	26	13	13
P560	21	1	1	2	2	2	2	1	1	2	2	2	2	3	1	2	24	11	13
P561	19	0	0	2	2	2	2	2	1	2	2	2	2	2	2	2	25	13	12
P562	18	0	1	2	2	3	2	2	2	2	2	1	2	2	1	3	26	12	14
P563	23	0	0	2	3	2	1	2	1	2	2	2	2	2	2	2	25	12	13
P564	19	0	0	2	2	2	1	3	1	2	3	2	2	3	3	2	28	14	14
P565	19	0	0	2	3	1	2	2	2	2	2	3	2	2	1	2	26	14	12
P566	19	0	0	2	2	2	1	2	1	2	3	2	1	2	1	2	23	10	13
P567	19	0	0	2	3	2	2	2	1	1	2	2	2	3	1	3	26	11	15
P568	20	0	0	2	3	2	2	1	1	1	3	1	1	2	2	2	23	9	14
P569	20	0	0	3	3	2	1	2	1	2	3	1	1	3	2	3	27	10	17
P570	20	0	0	3	3	3	2	2	2	1	2	2	1	3	2	2	28	12	16
P571	20	0	0	3	3	3	1	2	1	2	3	2	1	3	2	3	29	11	18
P572	20	0	0	2	3	2	2	2	2	1	2	2	1	3	1	3	26	11	15
P573	20	0	0	3	3	2	1	2	1	2	3	2	1	2	1	2	25	10	15
P574	20	0	0	2	3	2	2	2	2	1	2	1	2	3	2	3	27	12	15
P575	18	1	0	1	2	2	1	2	2	3	3	2	2	3	2	2	27	14	13
P576	21	1	1	3	3	3	1	1	2	2	2	3	2	2	2	4	30	13	17
P577	22	0	1	2	2	1	2	2	1	1	2	2	1	2	2	2	22	11	11
P578	20	0	0	3	2	3	2	1	1	2	2	1	1	2	1	2	23	9	14
P579	19	0	0	2	3	2	2	2	1	2	3	2	2	2	2	2	27	13	14
P580	24	1	0	4	2	4	1	1	1	1	2	2	2	4	1	4	29	9	20
P581	35	3	1	4	2	4	2	1	1	1	2	2	1	4	1	4	29	9	20
P582	27	1	1	4	4	4	0	0	0	0	4	0	0	3	0	2	21	0	21
P583	20	0	0	2	3	2	1	1	1	2	2	1	2	3	1	3	24	9	15
P584	18	0	0	2	2	2	2	1	1	2	3	2	2	2	1	2	24	11	13
P585	25	1	0	4	2	4	1	1	1	2	2	1	1	3	1	3	26	8	18
P586	19	0	1	2	2	2	2	1	3	3	2	4	2	1	1	1	26	16	10
P587	21	1	0	2	1	2	2	3	2	3	2	3	2	2	2	1	27	17	10
P588	18	0	1	0	2	1	3	3	3	2	1	3	3	1	3	2	27	20	7
P589	37	3	0	4	4	4	0	0	0	0	4	0	0	3	0	2	21	0	21
P590	28	1	0	2	2	2	1	1	1	1	2	1	1	3	1	2	20	7	13
P591	23	0	0	2	2	2	1	1	1	1	2	1	1	2	1	2	19	7	12
P592	27	3	0	3	1	3	1	1	1	1	1	1	1	2	1	2	19	7	12
P593	30	3	1	3	3	3	1	1	1	1	3	1	2	3	1	3	26	8	18
P594	24	0	0	3	3	2	1	0	0	0	3	0	1	2	0	2	17	2	15
P595	20	0	1	2	3	2	2	2	2	3	2	2	2	3	2	3	30	15	15
P596	38	1	1	0	0	1	0	0	0	0	1	0	1	1	1	1	6	2	4
P597	19	1	0	2	2	3	2	1	2	2	2	2	2	2	2	3	27	13	14
P598	25	1	1	0	0	0	0	1	0	0	1	1	0	1	0	1	5	2	3
P599	21	1	1	2	2	2	1	2	2	3	2	2	3	3	3	3	30	16	14
P600	19	1	0	2	2	3	2	2	3	2	3	2	3	2	2	3	31	16	15
P601	27	1	0	1	1	1	1	0	0	1	2	1	1	2	1	2	14	5	9
P602	21	1	0	2	2	2	1	3	2	2	2	2	3	3	2	4	30	15	15
P603	19	0	0	2	2	2	0	0	0	0	2	0	0	4	0	4	16	0	16
P604	23	1	0	2	1	3	1	2	1	2	2	2	2	3	2	2	25	12	13
P605	20	0	1	2	3	2	2	2	2	2	2	1	3	3	2	3	29	14	15
P606	29	1	1	1	1	2	0	1	1	1	3	0	0	1	1	2	14	4	10
P607	23	1	0	2	3	2	2	2	2	2	3	2	3	2	3	3	31	16	15
P608	23	0	0	1	0	1	0	0	0	0	3	0	0	1	1	1	8	1	7
P609	39	3	1	2	2	3	1	1	1	1	2	2	2	4	2	4	27	10	17
P610	18	0	0	2	1	3	2	2	1	2	3	3	4	3	2	4	32	16	16
P611	29	1	0	3	3	3	1	1	1	1	2	2	2	2	1	4	26	9	17
P612	26	1	0	2	2	3	1	1	1	1	3	1	2	3	1	3	24	8	16
P613	25	1	1	4	1	4	0	0	0	1	3	1	1	4	1	2	22	4	18
P614	29	1	1	3	1	3	1	0	1	1	2	2	2	3	1	4	24	8	16
P615	32	3	1	2	2	2	1	1	1	1	3	1	1	2	1	2	20	7	13
P616	28	1	0	0	0	1	4	1	1	1	0	1	1	1	1	1	13	10	3
P617	25	1	0	2	0	2	0	0	0	0	2	0	1	3	1	3	14	2	12
P618	25	1	0	2	2	2	1	1	1	1	3	1	1	2	1	2	20	7	13
P619	30	3	0	2	1	2	1	1	1	1	3	1	1	2	1	3	20	7	13
P620	37	3	0	2	2	2	0	0	0	0	3	1	1	2	1	3	17	3	14
P621	36	3	0	2	3	2	1	1	1	1	2	1	1	3	1	3	22	7	15
P622	33	3	0	2	2	4	1	1	1	1	3	1	1	3	1	2	23	7	16
P623	40	3	0	2	1	1	1	1	1	1	1	1	1	2	1	2	16	7	9
P624	26	1	0	3	1	3	1	2	1	1	1	1	1	3	1	3	22	8	14
P625	25	1	0	2	0	2	1	1	1	1	2	2	1	2	1	3	19	8	11
P626	23	2	0	2	2	2	1	1	1	2	2	1	3	1	1	2	21	10	11
P627	31	1	1	3	1	2	1	1	1	1	2	2	2	3	1	3	23	9	14
P628	32	3	0	3	2	3	1	1	1	1	3	1	2	3	1	3	25	8	17
P629	24	1	1	2	2	2	1	1	1	1	2	1	2	2	1	2	20	8	12
P630	22	1	0	1	1	2	1	1	1	1	2	1	1	2	1	1	16	7	9
P631	29	3	1	2	2	3	0	0	0	0	2	0	1	2	1	2	15	2	13
P632	26	1	0	2	2	2	1	1	1	1	3	1	1	2	1	2	20	7	13
P633	28	1	1	2	1	2	1	1	1	1	3	1	1	1	1	1	17	7	10
P634	27	1	0	2	2	2	1	1	1	2	3	1	1	2	1	2	21	8	13
P635	24	1	0	1	1	2	1	1	1	1	2	1	1	1	1	2	16	7	9
P636	27	1	1	1	1	2	1	1	1	1	2	1	1	2	1	2	17	7	10
P637	21	0	0	3	3	4	2	2	1	2	2	1	3	3	2	2	30	13	17
P638	32	2	0	2	1	1	1	1	1	1	3	2	1	2	1	1	18	8	10
P639	22	0	1	2	2	1	2	2	1	1	2	1	1	3	2	2	22	10	12
P640	53	1	0	0	0	0	4	4	4	4	0	4	4	0	4	0	28	28	0
P641	20	1	1	2	3	2	1	2	3	2	3	2	2	3	2	2	29	14	15
P642	21	1	1	2	2	3	2	1	2	2	3	2	2	1	2	2	26	13	13
P643	23	1	1	1	1	2	2	2	2	2	2	1	2	2	1	3	23	12	11
P644	28	1	1	2	3	2	0	2	0	2	3	1	2	3	2	3	25	9	16
P645	37	3	0	2	1	2	1	1	1	1	3	1	1	2	1	2	19	7	12
P646	26	1	0	2	1	2	1	1	1	1	2	1	2	2	2	2	20	9	11
P647	25	1	1	2	2	2	1	1	1	1	2	1	2	2	1	3	21	8	13
P648	23	0	0	2	0	2	1	0	0	0	2	1	1	2	1	1	13	4	9
P649	29	1	1	2	0	2	0	0	0	1	2	1	1	2	2	1	14	5	9
P650	23	0	1	3	2	3	1	1	1	2	2	0	1	3	2	2	23	8	15
P651	18	0	1	3	2	3	2	1	1	1	2	1	2	2	2	2	24	10	14
P652	21	1	0	2	1	3	1	1	1	1	2	1	1	2	2	2	20	8	12
P653	33	1	1	1	1	2	0	1	0	0	2	0	1	1	1	2	12	3	9
P654	31	1	0	1	1	1	3	3	3	3	1	3	3	1	3	1	27	21	6
P655	26	1	1	2	0	2	0	1	1	1	2	1	1	2	1	2	16	6	10
P656	28	1	0	3	3	3	1	1	1	1	2	1	1	2	1	2	22	7	15
P657	30	1	0	2	1	2	1	1	1	2	2	1	0	2	1	2	18	7	11
P658	28	1	1	3	2	3	1	1	1	2	2	2	1	3	1	3	25	9	16
P659	23	0	0	3	0	3	0	0	0	0	3	1	1	3	1	2	17	3	14
P660	26	1	1	3	1	3	1	1	1	1	2	1	1	2	1	2	20	7	13
P661	36	3	1	3	1	3	1	1	1	1	2	1	1	3	1	1	20	7	13
P662	27	1	0	3	1	3	1	1	1	1	3	1	2	3	1	2	23	8	15
P663	22	1	0	2	2	3	2	1	2	2	3	2	2	2	1	3	27	12	15
P664	21	0	0	2	2	2	2	2	2	3	2	3	2	2	2	3	29	16	13
P665	23	1	1	2	3	2	3	2	2	1	3	2	2	2	1	2	27	13	14
P666	20	0	1	2	2	2	2	2	2	3	2	1	2	2	3	1	26	15	11
P667	22	0	0	2	2	1	2	2	1	2	1	2	2	2	2	1	22	13	9
P668	21	1	1	2	2	3	2	2	2	3	2	3	2	2	2	2	29	16	13
P669	28	1	0	3	0	3	1	1	1	1	2	1	1	3	1	2	20	7	13
P670	25	1	1	3	1	3	0	0	0	1	3	1	1	3	0	2	18	3	15
P671	26	1	0	2	0	2	1	1	1	1	2	1	1	2	1	2	17	7	10
P672	29	1	1	3	0	3	0	0	0	1	3	0	1	2	1	1	15	3	12
P673	31	1	0	2	1	3	1	0	1	1	2	1	1	3	1	2	19	6	13
P674	25	1	0	2	0	2	0	0	0	0	2	1	1	2	0	2	12	2	10
P675	33	3	1	3	3	3	1	1	1	1	2	1	1	2	1	1	21	7	14
P676	22	0	0	1	1	1	1	1	1	1	3	1	1	3	1	0	16	7	9
P677	29	1	1	1	4	1	0	0	0	0	4	0	0	1	0	1	12	0	12
P678	31	1	1	2	1	2	1	1	1	1	2	1	1	1	1	2	17	7	10
P679	28	3	0	1	0	2	0	0	0	0	2	0	0	1	0	1	7	0	7
P680	22	1	0	2	2	3	2	2	3	2	3	2	3	2	2	2	30	16	14
P681	37	3	1	2	0	2	1	1	1	1	3	1	1	1	1	1	16	7	9
P682	20	1	1	2	1	3	2	2	2	3	2	2	3	2	2	2	28	16	12
P683	26	1	1	2	2	2	1	1	0	2	1	1	1	2	1	1	17	7	10
P684	24	1	1	3	1	3	1	2	2	2	3	2	2	3	2	3	29	13	16
P685	28	1	1	3	2	4	2	1	1	1	2	1	2	4	2	4	29	10	19
P686	30	3	1	2	1	3	1	2	1	2	2	2	1	4	2	3	26	11	15
P687	32	3	1	4	2	4	1	1	1	2	2	2	2	3	2	3	29	11	18
P688	27	1	1	4	2	4	1	2	1	2	2	2	2	3	2	3	30	12	18
P689	23	1	1	3	2	4	1	1	1	2	3	1	2	4	2	4	30	10	20
P690	27	1	1	4	3	4	1	1	2	1	2	1	2	4	2	3	30	10	20
P691	26	1	1	3	2	4	1	2	1	1	2	1	2	4	2	3	28	10	18
P692	31	3	1	4	3	4	2	2	1	2	2	1	2	4	2	4	33	12	21
P693	24	1	1	3	2	4	1	1	2	2	2	1	2	4	2	3	29	11	18
P694	29	1	1	4	3	4	1	2	1	2	2	2	2	4	2	3	32	12	20
P695	33	1	1	4	2	4	2	2	1	2	2	1	2	4	2	3	31	12	19
P696	27	1	1	4	2	4	2	2	2	2	3	2	3	4	2	4	36	15	21
P697	48	3	0	2	2	2	1	1	1	1	2	1	1	2	1	2	19	7	12
P698	21	1	1	3	3	3	2	3	2	3	3	2	3	3	2	3	35	17	18
P699	18	1	1	3	3	3	1	3	3	3	3	3	3	3	3	3	37	19	18
P700	23	0	1	4	4	4	3	3	3	3	4	3	3	4	3	4	45	21	24
P701	22	3	1	3	4	3	3	3	3	3	1	3	4	4	3	4	41	22	19
P702	24	3	1	4	3	4	4	3	4	4	3	4	4	4	3	4	48	26	22
P703	26	3	1	3	4	4	3	4	3	4	4	3	3	4	4	4	47	24	23
P704	20	2	1	4	4	4	4	4	4	4	4	3	4	4	4	4	51	27	24
P705	22	2	1	3	4	4	4	4	4	4	0	4	4	4	4	4	47	28	19
P706	21	3	1	4	4	4	4	4	4	4	0	4	4	4	4	4	48	28	20
P707	23	3	1	4	4	4	4	4	4	4	4	4	4	4	0	4	48	24	24
P708	23	3	1	4	4	4	4	4	4	4	4	4	4	4	4	4	52	28	24
P709	21	2	1	4	4	4	0	4	4	4	0	4	4	4	4	4	44	24	20
P710	23	2	1	4	4	4	4	4	4	4	0	4	4	4	4	4	48	28	20
P711	24	3	1	4	4	4	4	3	4	4	1	4	3	4	3	4	46	25	21
P712	25	2	1	3	4	4	3	3	4	4	1	3	4	4	4	4	45	25	20
P713	22	3	1	3	3	4	4	3	4	4	0	4	3	4	4	3	43	26	17
P714	23	2	1	4	4	4	3	4	3	3	0	4	4	4	4	4	45	25	20
P715	24	3	1	4	3	3	3	3	4	4	0	3	4	3	4	3	41	25	16
P716	23	2	1	3	3	4	3	3	4	4	0	3	3	3	3	4	40	23	17
P717	23	3	1	4	4	4	4	3	3	3	0	3	3	4	3	3	41	22	19
P718	25	0	1	4	3	3	3	3	3	4	1	4	4	3	2	2	39	23	16
P719	25	2	1	3	2	4	1	0	2	3	2	3	3	2	2	3	30	14	16
P720	22	1	1	3	3	4	3	2	3	4	2	3	3	3	3	3	39	21	18
P721	21	1	0	2	3	4	2	2	3	2	3	3	2	2	2	4	34	16	18
P722	21	1	0	2	3	4	1	0	2	0	3	1	0	2	3	4	25	7	18
P723	20	3	1	3	3	4	0	1	2	2	4	4	4	2	1	4	34	14	20
P724	23	3	1	4	4	4	3	4	4	3	0	4	4	4	4	3	45	26	19
P725	22	3	1	4	3	3	3	4	4	4	0	3	4	4	4	4	44	26	18
P726	24	2	1	3	3	3	3	4	3	4	1	4	3	3	4	3	41	25	16
P727	24	2	1	3	4	3	3	3	4	3	1	3	4	3	2	3	39	22	17
P728	21	2	1	4	3	3	3	4	4	3	1	3	3	4	4	4	43	24	19
P729	26	3	1	3	3	4	3	3	4	3	1	4	3	3	3	4	41	23	18
P730	22	3	1	4	4	4	3	4	3	3	1	4	3	3	3	3	42	23	19
P731	24	2	1	3	3	3	3	4	3	3	1	4	3	4	3	4	41	23	18
P732	25	3	1	3	4	3	3	3	3	4	1	3	4	3	4	4	42	24	18
P733	24	2	1	3	3	3	3	3	4	3	1	4	3	3	4	3	40	24	16
P734	23	1	1	4	4	4	3	4	3	3	1	3	4	4	4	4	45	24	21
P735	22	2	1	3	4	4	4	4	3	3	0	3	3	3	4	3	41	24	17
P736	22	1	1	3	4	4	3	3	3	4	1	4	3	3	3	3	41	23	18
P737	25	2	1	3	4	4	4	4	4	3	1	4	4	3	4	4	46	27	19
P738	23	1	1	3	3	4	3	3	3	4	1	4	3	4	3	4	42	23	19
P739	22	3	1	3	3	3	4	3	2	4	1	4	4	3	3	3	40	24	16
P740	23	3	1	3	3	4	3	3	3	3	0	3	3	4	3	4	39	21	18
P741	21	2	1	4	4	3	3	4	3	3	1	3	4	4	3	4	43	23	20
P742	20	1	1	3	4	3	3	3	3	4	1	4	4	3	4	4	43	25	18
P743	24	2	1	4	4	4	4	4	4	4	1	4	4	3	4	4	48	28	20
P744	22	1	1	3	4	3	4	4	3	3	1	3	3	3	4	4	42	24	18
P745	23	3	1	4	4	4	4	3	3	3	1	3	3	3	3	3	41	22	19
P746	24	1	1	4	3	3	3	3	4	4	0	4	3	4	3	2	40	24	16
P747	23	3	1	4	4	4	4	4	4	4	0	3	4	4	4	4	47	27	20
P748	26	3	1	4	3	4	4	4	4	4	0	4	4	4	4	4	47	28	19
P749	20	3	1	4	4	4	3	3	4	3	1	4	4	4	3	4	45	24	21
P750	25	3	1	4	3	3	3	4	4	4	1	3	3	3	3	3	41	24	17
P751	23	2	1	4	4	3	3	3	3	4	1	3	3	4	4	4	43	23	20
P752	22	2	1	3	3	4	4	3	3	4	1	4	4	4	3	3	43	25	18

## Sheet: Leyenda
	SEXO	Femenino	0
		Masculino	1
	ESTADO CIVIL	soltero	0
		casado	1
		viudo	2
		conviviente	3
		divorciado	4
	OCUPACION	Estudia y trabaja a la vez	0
		Estudia y tiene carga familiar.	1
		Estudia, trabaja y tiene carga familiar.	2
		Trabaja y tiene carga familiar	3
	CONDICIÓN LABORAL	Nombrado	0
		Contratado	1
		Tercero	2
	EPG= PERCEPCIÓN GLOBAL DEL ESTRÉS	Adaptativo(positivo)		Desadaptativo(negativo)
	DIRECCIÓN DIRECTA	ITEM 4-5-6-7-9-10-12	DIRECCIÓN INVERSA	ITEM 1-2-3-8-11-13		GAD=ANSIEDAD GENERALIZADA
	NUNCA	4	NUNCA	0		DIRECCION DIRECTA
	CASI NUNCA	3	CASI NUNCA	1		Nunca	0
	DE VEZ EN CUANDO	2	DE VEZ EN CUANDO	2		Menos de la mitad de los dias	1
	FRECUENTEMENTE	1	FRECUENTEMENTE	3		Mas de la mitad de los dias	2
	CASI SIEMPRE	0	CASI SIEMPRE	4		Casi todos los dias	3
	PTJ. ALTO= ESTRÉS NEGATIVO
	PTJ. BAJO= ESTRÉS POSITIVO
